# Supplementary material for: In Vivo Evaluation of the Effects of B-Doped Strontium Apatite Nanoparticles Produced by Hydrothermal Method on Bone Repair
Source: J Funct Biomater. 2022 Jul 31;13(3):110. doi: 10.3390/jfb13030110 (PMC9397061; doi:10.3390/jfb13030110)
Supplement: Supplementary file 1 [file jfb-13-00110-s001.zip]

Archive with 1 entries (1 files):
- jfb-1830352-supplementary.pdf
